# Supplementary material for: Diurnal migration patterns in willow warblers differ between the western and eastern flyways
Source: Mov Ecol. 2023 Sep 21;11:58. doi: 10.1186/s40462-023-00425-x (PMC10512566; doi:10.1186/s40462-023-00425-x)
Supplement: Supplementary file 1 — Additional file1: Images (.png) with light intensity data used to identify FDFs. Red lines show log-transformed light intensity (lux) as a 25 min rolling mean. Blue lines depict rolling standard deviation in light intensity and grey dots show data points. The X-axis marks each calendar date [file 40462_2023_425_MOESM1_ESM.zip]

Archive with 147 entries (144 files):
- Additional_file_1/
- Additional_file_1/autumn/
- Additional_file_1/spring/
- Additional_file_1/autumn/BM199_Fall_SD_luxlog.png
- Additional_file_1/autumn/BM204_Fall_SD_luxlog.png
- Additional_file_1/autumn/BM206_Fall_SD_luxlog.png
- Additional_file_1/autumn/BM213_Fall_SD_luxlog.png
- Additional_file_1/autumn/BM214_Fall_SD_luxlog.png
- Additional_file_1/autumn/BM216_Fall_SD_luxlog.png
- Additional_file_1/autumn/BM223_Fall_SD_luxlog.png
- Additional_file_1/autumn/BM225_Fall_SD_luxlog.png
- Additional_file_1/autumn/BM230_Fall_SD_luxlog.png
- Additional_file_1/autumn/BM239_Fall_SD_luxlog.png
- Additional_file_1/autumn/BM228_Fall_SD_luxlog.png
- Additional_file_1/autumn/BM241_Fall_SD_luxlog.png
- Additional_file_1/autumn/BM244_Fall_SD_luxlog.png
- Additional_file_1/autumn/BM245_Fall_SD_luxlog.png
- Additional_file_1/autumn/BM256_Fall_SD_luxlog.png
- Additional_file_1/autumn/BM378_Fall_SD_luxlog.png
- Additional_file_1/autumn/BM399_Fall_SD_luxlog.png
- Additional_file_1/autumn/BM553_Fall_SD_luxlog.png
- Additional_file_1/autumn/BM559_Fall_SD_luxlog.png
- Additional_file_1/autumn/BM231_Fall_SD_luxlog.png
- Additional_file_1/autumn/BM402_Fall_SD_luxlog.png
- Additional_file_1/autumn/BM558_Fall_SD_luxlog.png
- Additional_file_1/autumn/BM578_Fall_SD_luxlog.png
- Additional_file_1/autumn/BM583_Fall_SD_luxlog.png
- Additional_file_1/autumn/BM589_Fall_SD_luxlog.png
- Additional_file_1/autumn/BM595_Fall_SD_luxlog.png
- Additional_file_1/autumn/BM598_Fall_SD_luxlog.png
- Additional_file_1/autumn/BM648_Fall_SD_luxlog.png
- Additional_file_1/autumn/BM653_Fall_SD_luxlog.png
- Additional_file_1/autumn/BM658_Fall_SD_luxlog.png
- Additional_file_1/autumn/BM659_Fall_SD_luxlog.png
- Additional_file_1/autumn/BM660_Fall_SD_luxlog.png
- Additional_file_1/autumn/BM604_Fall_SD_luxlog.png
- Additional_file_1/autumn/BM672_Fall_SD_luxlog.png
- Additional_file_1/autumn/BN111_Fall_SD_luxlog.png
- Additional_file_1/autumn/BN128_Fall_SD_luxlog.png
- Additional_file_1/autumn/BN133_Fall_SD_luxlog.png
- Additional_file_1/autumn/BN151_Fall_SD_luxlog.png
- Additional_file_1/autumn/BM663_Fall_SD_luxlog.png
- Additional_file_1/autumn/BM669_Fall_SD_luxlog.png
- Additional_file_1/autumn/BN153_Fall_SD_luxlog.png
- Additional_file_1/autumn/BN159_Fall_SD_luxlog.png
- Additional_file_1/autumn/BN626_Fall_SD_luxlog.png
- Additional_file_1/autumn/BN641_Fall_SD_luxlog.png
- Additional_file_1/autumn/BN658_Fall_SD_luxlog.png
- Additional_file_1/autumn/BN670_Fall_SD_luxlog.png
- Additional_file_1/autumn/BN675_Fall_SD_luxlog.png
- Additional_file_1/autumn/BN889_Fall_SD_luxlog.png
- Additional_file_1/autumn/BN886_Fall_SD_luxlog.png
- Additional_file_1/autumn/BN898_Fall_SD_luxlog.png
- Additional_file_1/autumn/BN899_Fall_SD_luxlog.png
- Additional_file_1/autumn/BN902_Fall_SD_luxlog.png
- Additional_file_1/autumn/BN907_Fall_SD_luxlog.png
- Additional_file_1/autumn/BN908_Fall_SD_luxlog.png
- Additional_file_1/autumn/BN933_Fall_SD_luxlog.png
- Additional_file_1/autumn/BN934_Fall_SD_luxlog.png
- Additional_file_1/autumn/BY186_Fall_SD_luxlog.png
- Additional_file_1/autumn/BY193_Fall_SD_luxlog.png
- Additional_file_1/autumn/BY235_Fall_SD_luxlog.png
- Additional_file_1/autumn/BY759_Fall_SD_luxlog.png
- Additional_file_1/autumn/BY761_Fall_SD_luxlog.png
- Additional_file_1/autumn/BY773_Fall_SD_luxlog.png
- Additional_file_1/autumn/BY783_Fall_SD_luxlog.png
- Additional_file_1/autumn/BY784_Fall_SD_luxlog.png
- Additional_file_1/autumn/BY792_Fall_SD_luxlog.png
- Additional_file_1/autumn/BY798_Fall_SD_luxlog.png
- Additional_file_1/autumn/BY799_Fall_SD_luxlog.png
- Additional_file_1/autumn/BY800_Fall_SD_luxlog.png
- Additional_file_1/autumn/BY802_Fall_SD_luxlog.png
- Additional_file_1/autumn/BY809_Fall_SD_luxlog.png
- Additional_file_1/autumn/BY810_Fall_SD_luxlog.png
- Additional_file_1/autumn/BY811_Fall_SD_luxlog.png
- Additional_file_1/spring/BM199_Spring_SD_luxlog.png
- Additional_file_1/spring/BM204_Spring_SD_luxlog.png
- Additional_file_1/spring/BM206_Spring_SD_luxlog.png
- Additional_file_1/spring/BM213_Spring_SD_luxlog.png
- Additional_file_1/spring/BM214_Spring_SD_luxlog.png
- Additional_file_1/spring/BM216_Spring_SD_luxlog.png
- Additional_file_1/spring/BM223_Spring_SD_luxlog.png
- Additional_file_1/spring/BM225_Spring_SD_luxlog.png
- Additional_file_1/spring/BM228_Spring_SD_luxlog.png
- Additional_file_1/spring/BM230_Spring_SD_luxlog.png
- Additional_file_1/spring/BM231_Spring_SD_luxlog.png
- Additional_file_1/spring/BM241_Spring_SD_luxlog.png
- Additional_file_1/spring/BM245_Spring_SD_luxlog.png
- Additional_file_1/spring/BM256_Spring_SD_luxlog.png
- Additional_file_1/spring/BM378_Spring_SD_luxlog.png
- Additional_file_1/spring/BM239_Spring_SD_luxlog.png
- Additional_file_1/spring/BM244_Spring_SD_luxlog.png
- Additional_file_1/spring/BM399_Spring_SD_luxlog.png
- Additional_file_1/spring/BM553_Spring_SD_luxlog.png
- Additional_file_1/spring/BM558_Spring_SD_luxlog.png
- Additional_file_1/spring/BM559_Spring_SD_luxlog.png
- Additional_file_1/spring/BM583_Spring_SD_luxlog.png
- Additional_file_1/spring/BM595_Spring_SD_luxlog.png
- Additional_file_1/spring/BM402_Spring_SD_luxlog.png
- Additional_file_1/spring/BM578_Spring_SD_luxlog.png
- Additional_file_1/spring/BM589_Spring_SD_luxlog.png
- Additional_file_1/spring/BM598_Spring_SD_luxlog.png
- Additional_file_1/spring/BM604_Spring_SD_luxlog.png
- Additional_file_1/spring/BM648_Spring_SD_luxlog.png
- Additional_file_1/spring/BM653_Spring_SD_luxlog.png
- Additional_file_1/spring/BM658_Spring_SD_luxlog.png
- Additional_file_1/spring/BM660_Spring_SD_luxlog.png
- Additional_file_1/spring/BM663_Spring_SD_luxlog.png
- Additional_file_1/spring/BM659_Spring_SD_luxlog.png
- Additional_file_1/spring/BM669_Spring_SD_luxlog.png
- Additional_file_1/spring/BM672_Spring_SD_luxlog.png
- Additional_file_1/spring/BN111_Spring_SD_luxlog.png
- Additional_file_1/spring/BN128_Spring_SD_luxlog.png
- Additional_file_1/spring/BN133_Spring_SD_luxlog.png
- Additional_file_1/spring/BN151_Spring_SD_luxlog.png
- Additional_file_1/spring/BN153_Spring_SD_luxlog.png
- Additional_file_1/spring/BN159_Spring_SD_luxlog.png
- Additional_file_1/spring/BN626_Spring_SD_luxlog.png
- Additional_file_1/spring/BN641_Spring_SD_luxlog.png
- Additional_file_1/spring/BN658_Spring_SD_luxlog.png
- Additional_file_1/spring/BN670_Spring_SD_luxlog.png
- Additional_file_1/spring/BN675_Spring_SD_luxlog.png
- Additional_file_1/spring/BN886_Spring_SD_luxlog.png
- Additional_file_1/spring/BN889_Spring_SD_luxlog.png
- Additional_file_1/spring/BN898_Spring_SD_luxlog.png
- Additional_file_1/spring/BN899_Spring_SD_luxlog.png
- Additional_file_1/spring/BN902_Spring_SD_luxlog.png
- Additional_file_1/spring/BN907_Spring_SD_luxlog.png
- Additional_file_1/spring/BN908_Spring_SD_luxlog.png
- Additional_file_1/spring/BN933_Spring_SD_luxlog.png
- Additional_file_1/spring/BN934_Spring_SD_luxlog.png
- Additional_file_1/spring/BY186_Spring_SD_luxlog.png
- Additional_file_1/spring/BY193_Spring_SD_luxlog.png
- Additional_file_1/spring/BY235_Spring_SD_luxlog.png
- Additional_file_1/spring/BY759_Spring_SD_luxlog.png
- Additional_file_1/spring/BY761_Spring_SD_luxlog.png
- Additional_file_1/spring/BY773_Spring_SD_luxlog.png
- Additional_file_1/spring/BY783_Spring_SD_luxlog.png
- Additional_file_1/spring/BY784_Spring_SD_luxlog.png
- Additional_file_1/spring/BY792_Spring_SD_luxlog.png
- Additional_file_1/spring/BY798_Spring_SD_luxlog.png
- Additional_file_1/spring/BY809_Spring_SD_luxlog.png
- Additional_file_1/spring/BY800_Spring_SD_luxlog.png
- Additional_file_1/spring/BY810_Spring_SD_luxlog.png
- Additional_file_1/spring/BY799_Spring_SD_luxlog.png
- Additional_file_1/spring/BY811_Spring_SD_luxlog.png
- Additional_file_1/spring/BY802_Spring_SD_luxlog.png
