# Supplementary material for: Diurnal migration patterns in willow warblers differ between the western and eastern flyways
Source: Mov Ecol. 2023 Sep 21;11:58. doi: 10.1186/s40462-023-00425-x (PMC10512566; doi:10.1186/s40462-023-00425-x)
Supplement: Supplementary file 3 — Additional file3: Data table (.xlsx) used to perform the analyses and create all figures for the manuscript [file 40462_2023_425_MOESM3_ESM.xlsx]

## Sheet: Sheet1
logger	year_tagged	br_lat	br_lon	br_dep	win_dep	lon2	lon3	fdf_aut_date	fdf_spr_date	FF	SF	ssp_geo
BM199	2018	57.1285	12.2653	230	79	-7.31277	-6.91017	259	105	yes	yes	southern
BM204	2018	55.6958	13.4458	232	61	4.58827	-0.797947	263	105	yes	yes	southern
BM206	2018	55.6952	13.444	224	56	-7.23523	5.73621			no	no	southern
BM213	2018	57.0939	12.2923	221	81	6.36711	7.3807		111	no	yes	southern
BM214	2018	55.6963	13.443	212	71	-0.562745				no	NA	southern
BM216	2018	58.9351	17.1718	227	72	1.80144	5.60152	255	92	yes	yes	southern
BM223	2018	57.0934	12.291	215	79	-10.302	9.26	239	90	yes	yes	southern
BM225	2018	57.0958	12.2865	225	80	-5.96824	4.08044	245	102	yes	yes	southern
BM228	2018	57.1296	12.2597	228	73	0.156262				no	NA	southern
BM230	2018	58.9436	17.1539	222	76	1.0856	-0.0763076	265	105	yes	yes	southern
BM231	2018	55.6958	13.4458	210	71	2.78985		266		yes	NA	southern
BM239	2018	55.6958	13.4458	218	64	-2.82357	-3.1263	243	89	yes	yes	southern
BM241	2018	58.9456	17.1554	210	123	16.1624				no	NA	southern
BM244	2018	57.0953	12.2879	219	69	-7.60932	-3.71816	260	92	yes	yes	southern
BM245	2018	58.939	17.1674	221	74	-1.95776	2.69936			no	no	southern
BM256	2018	61.7018	17.3949	231	87	2.34798	10.7614			no	no	central
BM378	2018	62.033	14.4133	233	99	-6.97809	-1.74629		110	no	yes	central
BM399	2018	61.874	17.3011	230	100	9.12424	7.35839			no	no	central
BM402	2018	62.0356	14.4127	232	87	-0.0834926	-0.0481779		100	no	yes	central
BM553	2018	62.0966	17.4353	233	84	-2.41984	3.83517		110	no	yes	central
BM558	2018	62.5078	17.4411	224	78	-1.0826	9.47558	286	109	yes	yes	central
BM559	2018	62.097	17.4358	231	82	-5.40362		266		yes	NA	central
BM578	2018	62.0954	17.4391	232	69	6.54557		251		yes	NA	central
BM583	2018	62.9638	14.7331	232	74	-0.364504		260		yes	NA	central
BM589	2018	62.9669	14.6768	222	75	1.48228	-1.20963			no	no	central
BM595	2018	62.0833	17.4283	234		10.1927		263		yes	NA	central
BM598	2018	61.7019	17.3958	221	73	-8.34398	4.09559	256		yes	no	central
BM604	2018	63.4263	14.8512	225	65	26.1534	45.3642		108	no	yes	central
BM648	2018	61.7055	17.4606	232	90	0.0589687	11.024		111	no	yes	central
BM653	2018	57.0953	12.2886	221	86	3.00624	7.13753		86	no	yes	southern
BM658	2018	62.0829	17.4044	220		4.30281		266		yes	NA	central
BM659	2018	62.9803	14.6803	234	84	25.4458	39.3171			no	no	central
BM660	2018	62.033	14.419	220	89	15.9024				no	NA	central
BM663	2018	63.4285	14.8484	225	76	8.6581	-2.49849	269	106	yes	yes	central
BM669	2018	62.9803	14.6774	225	68	22.0693	40.0801			no	no	central
BM672	2018	62.9717	14.6754	230	88	16.9048	38.0543			no	no	central
BN111	2018	62.4766	14.0015	219	93	1.31357	-0.750236		105	no	yes	central
BN128	2018	62.4748	13.9952	231	70	-3.98408	-2.76127	260		yes	no	central
BN133	2018	62.5085	17.4434	231	76	5.00059	11.2892		96	no	yes	central
BN151	2018	62.4732	14.0383	241	87	-2.86624	-0.503848	267	109	yes	yes	central
BN153	2018	62.5109	17.4426	220	65	20.7732	42.0086			no	no	central
BN159	2018	62.4734	14.0113	227	87	22.6275	45.0875			no	no	central
BN626	2018	66.0981	22.7857	224	58	28.1843	41.4602			no	no	northern
BN641	2018	65.6658	22.0776	231	68	27.338	47.2572			no	no	northern
BN658	2018	66.0984	22.7864	230	74	21.1282	49.2621			no	no	northern
BN670	2018	66.0981	22.7857	217	79	22.5098	46.441	264	118	yes	yes	northern
BN675	2018	66.0981	22.7857	220	79	20.3619	51.3015			no	no	northern
BN886	2018	63.4394	14.8308	220	91	11.9229	12.9776			no	no	central
BN889	2018	63.4292	14.8973	232	85	1.14252	8.25058	264	112	yes	yes	central
BN898	2018	63.1844	12.3733	233	107	10.8131	8.24589			no	no	central
BN899	2018	63.4591	14.8528	234	69	16.6655	15.0457		112	no	yes	central
BN902	2018	63.7061	12.3562	234	57	-11.6109	1.7823	254	110	yes	yes	central
BN907	2018	63.431	14.8509	223	90	20.1666	31.4331			no	no	central
BN908	2018	63.7071	12.3601	229	102	7.81204	8.63699		104	no	yes	central
BN933	2018	63.4386	14.8298	224	81	27.3515	34.6746			no	no	central
BN934	2018	63.7269	12.4789	222	73	11.6818	20.7561	276	111	yes	yes	central
BY186	2020	63.4438	14.8344	229	46	20.9109	39.663			no	no	central
BY193	2020	63.4807	14.884	233	75	19.3126	39.9874		112	no	yes	central
BY235	2020	63.4268	14.8486	227	58	17.9771	2.27069		113	no	yes	central
BY759	2020	63.414	14.8153	226	55	17.9266	39.1286			no	no	central
BY761	2020	63.4797	14.8825	230	70	18.7546	33.6476	259	109	yes	yes	central
BY773	2020	63.3978	14.8492	227	57	-3.21606	-3.37614		122	no	yes	central
BY783	2020	63.3942	14.8493	225	61	19.1208	24.0706			no	no	central
BY784	2020	63.4835	14.8858	231	75	24.2804	34.0181			no	no	central
BY792	2020	63.4133	14.8126	234	64	-0.520825	2.00901		103	no	yes	central
BY798	2020	63.4844	14.8835	237	85	21.3045	32.9924			no	no	central
BY799	2020	63.3948	14.8334	232	55	20.2827	42.1652			no	no	central
BY800	2020	63.3977	14.8506	233	48	13.3145	11.6239		104	no	yes	central
BY802	2020	63.4127	14.8266	234	84	8.16072	20.011	273	107	yes	yes	central
BY809	2020	63.4144	14.8132	230	79	17.4331	41.7586		112	no	yes	central
BY810	2020	63.3999	14.8585	234	39	24.164	38.5203		114	no	yes	central
BY811	2020	63.4079	14.8225	229	67	24.1458	31.0658			no	no	central
